# Supplementary material for: Preparation of Heavily Doped P-Type PbSe with High Thermoelectric Performance by the NaCl Salt-Assisted Approach
Source: Molecules. 2023 Mar 14;28(6):2629. doi: 10.3390/molecules28062629 (PMC10051061; doi:10.3390/molecules28062629)
Supplement: Supplementary file 1 [file molecules-28-02629-s001.zip]

Archive with 1 entries (1 files):
- molecules-2232551-supplementary.pdf
